# Supplementary material for: Identification of Novel and Potent Indole-Based Benzenesulfonamides as Selective Human Carbonic Anhydrase II Inhibitors: Design, Synthesis, In Vitro, and In Silico Studies
Source: Int J Mol Sci. 2022 Feb 25;23(5):2540. doi: 10.3390/ijms23052540 (PMC8910009; doi:10.3390/ijms23052540)
Supplement: Supplementary file 1 [file ijms-23-02540-s001.zip]

Archive with 1 entries (1 files):
- supplementary.v3.pdf
